# Supplementary material for: Helicobacter Pylori Virulence Factor Cytotoxin-Associated Gene A (CagA) Induces Vascular Calcification in Coronary Artery Smooth Muscle Cells
Source: Int J Mol Sci. 2023 Mar 11;24(6):5392. doi: 10.3390/ijms24065392 (PMC10049385; doi:10.3390/ijms24065392)
Supplement: Supplementary file 1 [file ijms-24-05392-s001.zip]

Archive with 1 entries (1 files):
- ijms-2256308-supplementary.pdf
